# Supplementary material for: Mechanochemical Formation of Racemic Praziquantel Hemihydrate with Improved Biopharmaceutical Properties
Source: Pharmaceutics. 2020 Mar 23;12(3):289. doi: 10.3390/pharmaceutics12030289 (PMC7151222; doi:10.3390/pharmaceutics12030289)
Supplement: Supplementary file 1 [file pharmaceutics-12-00289-s001.zip]

Archive with 6 entries (4 files):
- pharmaceutics-750762-sup-for final/
- pharmaceutics-750762-sup-for final/CCDC1530464- crystallographic information files/
- pharmaceutics-750762-sup-for final/CCDC1530464- crystallographic information files/1530464.cif
- pharmaceutics-750762-sup-for final/CCDC1530464- crystallographic information files/1530464_PZQ_hydr-data_PZQ_hydr_file002.html
- pharmaceutics-750762-sup-for final/CCDC1530464- crystallographic information files/1530464_PZQ_hydr-data_PZQ_hydr_file002.pdf
- pharmaceutics-750762-sup-for final/pharmaceutics-750762-supplementary.docx
