# Supplementary material for: Mechanochemical Formation of Racemic Praziquantel Hemihydrate with Improved Biopharmaceutical Properties
Source: Pharmaceutics. 2020 Mar 23;12(3):289. doi: 10.3390/pharmaceutics12030289 (PMC7151222; doi:10.3390/pharmaceutics12030289)
Supplement: Supplementary file 1 [file pharmaceutics-12-00289-s001.zip › pharmaceutics-750762-sup-for final/CCDC1530464- crystallographic information files/1530464.cif]

####################################################################### 
# 
# This file contains crystal structure data downloaded from the 
# Cambridge Structural Database (CSD) hosted by the Cambridge 
# Crystallographic Data Centre (CCDC).
# 
# Full information about CCDC data access policies and citation 
# guidelines are available at http://www.ccdc.cam.ac.uk/access/V1 
# 
# Audit and citation data items may have been added by the CCDC. 
# Please retain this information to preserve the provenance of 
# this file and to allow appropriate attribution of the data. 
# 
#######################################################################

data_PZQ_hydr
_database_code_depnum_ccdc_archive 'CCDC 1530464'
_audit_update_record             
;
2017-01-31 deposited with the CCDC.	2020-02-11 downloaded from the CCDC.
;
_chemical_name_systematic        'Praziquantel hemihydrate'
_chemical_name_common            'Praziquantel hydrate'
_chemical_formula_moiety         '2(C19 H24 N2 O2), H2 O'
_chemical_formula_structural     '2(C19 H24 N2 O2), H2 O'
_chemical_formula_analytical     ?
_chemical_formula_sum            'C38 H50 N4 O5'
_chemical_formula_weight         642.82
_chemical_melting_point          405,15
_chemical_compound_source        ? # for minerals and 
# natural products

loop_
_atom_type_symbol
_atom_type_description
_atom_type_scat_dispersion_real
_atom_type_scat_dispersion_imag
_atom_type_scat_source
_atom_type_scat_length_neutron # include if applicable
? ? ? ? ? ?

#==============================================================================

# 6. POWDER SPECIMEN AND CRYSTAL DATA

_space_group_crystal_system      triclinic
_space_group_name_H-M_alt        'P -1'
_space_group_name_Hall           '-P 1'

loop_
_symmetry_equiv_pos_as_xyz
'-x, -y, -z'
'x, y, z'


_cell_length_a                   5.85619(18)
_cell_length_b                   10.92091(34)
_cell_length_c                   14.29822(65)
_cell_angle_alpha                105.7526(26)
_cell_angle_beta                 94.6283(33)
_cell_angle_gamma                99.5528(20)
_cell_volume                     860.24(6)
_cell_formula_units_Z            1
_cell_measurement_temperature    293
_cell_measurement_theta_min      5
_cell_measurement_theta_max      30
_cell_measurement_reflns_used    15
_exptl_crystal_density_diffrn    1.2409(1)
_exptl_crystal_density_meas      ?
_exptl_crystal_density_method    'not measured'
_exptl_crystal_F_000             346

_cell_special_details            
; ?
;


# The next five fields are character fields that describe the specimen.

_pd_spec_mounting                
; 'borosilicate capillary'
;
_pd_spec_mount_mode              transmission

_pd_spec_shape                   cylinder

_pd_char_particle_morphology     ?
_pd_char_colour                  white # use ICDD colour descriptions


_pd_prep_temperature             293


#==============================================================================

# 7. EXPERIMENTAL DATA

_exptl_special_details           
; ?
;

# The following item is used to identify the equipment used to record 
# the powder pattern when the diffractogram was measured at a laboratory 
# other than the authors' home institution, e.g. when neutron or synchrotron
# radiation is used.

_pd_instr_location               
; ?
;
_pd_calibration_special_details  
# description of the method used
# to calibrate the instrument
; ?
;

_diffrn_ambient_temperature      293
_diffrn_source                   'sealed X-ray tube'
_diffrn_source_target            Cu
_diffrn_source_type              ?
_diffrn_radiation_type           'Cu K\a~1~'
_diffrn_source_voltage           40
_diffrn_source_current           30
_diffrn_measurement_device_type  'Stoe StadiP'
_diffrn_detector                 'Single photon counting'
_diffrn_detector_type            'DECTRIS MYTHEN 1K'
_pd_meas_scan_method             cont # options are 'step', 'cont',
# 'tof', 'fixed' or
# 'disp' (= dispersive)

_pd_meas_special_details         
;  ?
;

# The following six items are used for angular dispersive measurements only.

_diffrn_radiation_wavelength     1.5406
_diffrn_radiation_monochromator  none

#  The following four items give details of the measured (not processed)
#  powder pattern.  Angles are in degrees.

_pd_meas_number_of_points        3861
_pd_meas_2theta_range_min        2.000
_pd_meas_2theta_range_max        59.900
_pd_meas_2theta_range_inc        0.015


#==============================================================================

# 8. REFINEMENT DATA

# Use the next field to give any special details about the fitting of the
# powder pattern.


# The next three items are given as text.

_pd_proc_ls_profile_function     pseudo-Voigt
_pd_proc_ls_background_function  'Chebyshev polynomial'


_pd_proc_ls_prof_R_factor        0.043
_pd_proc_ls_prof_wR_factor       0.053
_pd_proc_ls_prof_wR_expected     0.032
_refine_ls_R_I_factor            0.016


_refine_ls_matrix_type           full
_refine_ls_weighting_scheme      calc
_refine_ls_weighting_details     ?
_refine_ls_hydrogen_treatment    mixed
_refine_ls_number_parameters     37
_refine_ls_number_restraints     0
_refine_ls_number_constraints    143

# The following item is the same as CHI, the square root of 'CHI squared'
_refine_ls_goodness_of_fit_all   1.646


# The following four items apply to angular dispersive measurements.
# 2theta minimum, maximum and increment (in degrees) are for the 
# intensities used in the refinement.

_pd_proc_2theta_range_min        4
_pd_proc_2theta_range_max        55
_pd_proc_2theta_range_inc        0.015
_pd_proc_wavelength              1.5406


# The following items are used to identify the programs used.

_computing_data_collection       'STOE WINXPOW'
_computing_cell_refinement       'DICVOL 06 (Altomare et. al.)'
_computing_structure_solution    'Expo2014 (Altomare et. al.)'
_computing_structure_refinement  'TOPAS Academic (Coelho 2007)'
_computing_molecular_graphics    ?
_computing_publication_material  ?


#==============================================================================

# 9. ATOMIC COORDINATES AND DISPLACEMENT PARAMETERS

loop_
_atom_site_label
_atom_site_type_symbol
_atom_site_fract_x
_atom_site_fract_y
_atom_site_fract_z
_atom_site_occupancy
_atom_site_B_iso_or_equiv

C1 C 0.08161(35) 0.73728(27) 0.49915(24) 1 4.41(13)
C2 C 0.04678(38) 0.62910(29) 0.40232(25) 1 4.41(13)
C3 C -0.28617(32) 0.71522(25) 0.34207(23) 1 4.41(13)
C4 C -0.17008(35) 0.84392(24) 0.41906(24) 1 4.41(13)
C5 C -0.17187(49) 0.51656(28) 0.24091(23) 1 4.41(13)
C6 C -0.15597(49) 0.56818(32) 0.15179(23) 1 4.41(13)
C7 C -0.31377(43) 0.66534(31) 0.15442(23) 1 4.41(13)
C8 C -0.37423(36) 0.73447(29) 0.24457(23) 1 4.41(13)
C9 C -0.52884(40) 0.82058(31) 0.24526(25) 1 4.41(13)
C10 C -0.62142(48) 0.83878(36) 0.15790(27) 1 4.41(13)
C11 C -0.56003(52) 0.77109(37) 0.06825(25) 1 4.41(13)
C12 C -0.40723(50) 0.68509(34) 0.06710(23) 1 4.41(13)
C13 C -0.21913(44) 0.84623(23) 0.58818(23) 1 4.41(13)
C14 C -0.14894(50) 0.80503(24) 0.67884(23) 1 4.41(13)
C15 C -0.35984(57) 0.78324(27) 0.73423(23) 1 4.41(13)
C16 C -0.28709(67) 0.74708(29) 0.82733(23) 1 4.41(13)
C17 C -0.08918(74) 0.85180(29) 0.89497(23) 1 4.41(13)
C18 C 0.12233(66) 0.87593(29) 0.84062(24) 1 4.41(13)
C19 C 0.05347(58) 0.90974(26) 0.74603(24) 1 4.41(13)
N1 N -0.09960(36) 0.81448(24) 0.50923(23) 1 4.41(13)
N2 N -0.12141(37) 0.62536(27) 0.33040(23) 1 4.41(13)
O1 O 0.17854(48) 0.54922(33) 0.39217(27) 1 4.41(13)
O2 O -0.37441(50) 0.91108(25) 0.58739(24) 1 4.41(13)
H1 H 0.09068(40) 0.69607(27) 0.54915(25) 1 4.41(13)
H2 H 0.23149(34) 0.79111(31) 0.50437(26) 1 4.41(13)
H3 H -0.41850(32) 0.67789(26) 0.36723(23) 1 4.41(13)
H4 H -0.03603(37) 0.88431(26) 0.39704(24) 1 4.41(13)
H5 H -0.27656(41) 0.90095(25) 0.43147(24) 1 4.41(13)
H6 H -0.32550(52) 0.46916(27) 0.23867(23) 1 4.41(13)
H7 H -0.06359(56) 0.46211(30) 0.24455(25) 1 4.41(13)
H8 H -0.19963(58) 0.49841(33) 0.09296(23) 1 4.41(13)
H9 H 0.00211(48) 0.60785(35) 0.15204(24) 1 4.41(13)
H10 H -0.56991(42) 0.86806(32) 0.30495(26) 1 4.41(13)
H11 H -0.72481(54) 0.89654(39) 0.15973(29) 1 4.41(13)
H12 H -0.62197(58) 0.78310(40) 0.00916(26) 1 4.41(13)
H13 H -0.36657(57) 0.63840(36) 0.00706(23) 1 4.41(13)
H14 H -0.09683(48) 0.72476(24) 0.65991(23) 1 4.41(13)
H15 H -0.42222(61) 0.86023(29) 0.75095(24) 1 4.41(13)
H16 H -0.47885(53) 0.71654(29) 0.69195(24) 1 4.41(13)
H17 H -0.41850(72) 0.73540(32) 0.86133(24) 1 4.41(13)
H18 H -0.23670(67) 0.66594(28) 0.80912(23) 1 4.41(13)
H19 H -0.14532(79) 0.93062(29) 0.91714(23) 1 4.41(13)
H20 H -0.04474(80) 0.82771(32) 0.95205(23) 1 4.41(13)
H21 H 0.19154(63) 0.80108(32) 0.82322(25) 1 4.41(13)
H22 H 0.24117(71) 0.94408(32) 0.88171(25) 1 4.41(13)
H23 H 0.00357(65) 0.99100(25) 0.76230(24) 1 4.41(13)
H24 H 0.18554(53) 0.92008(28) 0.71218(25) 1 4.41(13)
O3 O 0.6310(34) 0.5094(16) 0.4556(12) 0.5 4.41(13)
H25 H 0.4738(34) 0.5282(16) 0.4527(12) 0.5 4.41(13)
H26 H 0.6686(34) 0.4920(16) 0.5182(12) 0.5 4.41(13)


#==============================================================================


# 10. MOLECULAR GEOMETRY

_geom_special_details            ?

loop_
_geom_bond_atom_site_label_1
_geom_bond_atom_site_label_2
_geom_bond_distance
C1 C2 1.530(4)
C1 N1 1.454(4)
C1 H1 0.945(5)
C1 H2 0.957(3)
C2 N2 1.353(4)
C2 O1 1.245(5)
C3 C4 1.540(3)
C3 C8 1.527(5)
C3 N2 1.474(4)
C3 H3 0.957(4)
C4 N1 1.456(5)
C4 H4 0.954(4)
C4 H5 0.946(4)
C5 C6 1.530(5)
C5 N2 1.461(4)
C5 H6 0.954(4)
C5 H7 0.946(5)
C6 C7 1.513(5)
C6 H8 0.952(4)
C6 H9 0.954(4)
C7 C8 1.411(4)
C7 C12 1.407(5)
C8 C9 1.408(4)
C9 C10 1.398(5)
C9 H10 0.943(5)
C10 C11 1.402(5)
C10 H11 0.941(6)
C11 C12 1.399(5)
C11 H12 0.943(6)
C12 H13 0.943(4)
C13 C14 1.531(5)
C13 N1 1.371(4)
C13 O2 1.243(4)
C14 C15 1.540(5)
C14 C19 1.551(4)
C14 H14 0.953(4)
C15 C16 1.536(5)
C15 H15 0.951(5)
C15 H16 0.952(4)
C16 C17 1.538(4)
C16 H17 0.952(6)
C16 H18 0.956(5)
C17 C18 1.538(6)
C17 H19 0.955(5)
C17 H20 0.953(5)
C18 C19 1.536(5)
C18 H21 0.954(5)
C18 H22 0.953(4)
C19 H23 0.955(4)
C19 H24 0.952(5)
O3 H25 0.98(3)
O3 H26 0.98(3)


loop_
_geom_angle_atom_site_label_1
_geom_angle_atom_site_label_2
_geom_angle_atom_site_label_3
_geom_angle
C2 C1 N1 114.2(2)
C2 C1 H1 105.9(3)
C2 C1 H2 107.5(3)
N1 C1 H1 111.6(3)
N1 C1 H2 110.5(3)
H1 C1 H2 106.7(4)
C1 C2 N2 119.1(3)
C1 C2 O1 118.4(3)
N2 C2 O1 122.5(3)
C4 C3 C8 112.5(2)
C4 C3 N2 109.1(2)
C4 C3 H3 107.5(3)
C8 C3 N2 112.2(2)
C8 C3 H3 107.6(3)
N2 C3 H3 107.7(3)
C3 C4 N1 107.8(2)
C3 C4 H4 110.3(3)
C3 C4 H5 110.7(3)
N1 C4 H4 109.6(3)
N1 C4 H5 109.0(3)
H4 C4 H5 109.5(4)
C6 C5 N2 109.4(3)
C6 C5 H6 110.4(3)
C6 C5 H7 112.0(3)
N2 C5 H6 108.2(3)
N2 C5 H7 107.9(3)
H6 C5 H7 108.8(4)
C5 C6 C7 110.2(3)
C5 C6 H8 110.0(4)
C5 C6 H9 109.1(3)
C7 C6 H8 109.8(4)
C7 C6 H9 110.3(4)
H8 C6 H9 107.4(4)
C6 C7 C8 120.2(3)
C6 C7 C12 120.6(3)
C8 C7 C12 119.2(3)
C3 C8 C7 122.3(3)
C3 C8 C9 118.2(2)
C7 C8 C9 119.4(3)
C8 C9 C10 120.8(3)
C8 C9 H10 120.4(4)
C10 C9 H10 118.8(4)
C9 C10 C11 120.0(3)
C9 C10 H11 119.6(4)
C11 C10 H11 120.4(4)
C10 C11 C12 119.5(3)
C10 C11 H12 120.3(4)
C12 C11 H12 120.2(4)
C7 C12 C11 121.1(3)
C7 C12 H13 118.8(4)
C11 C12 H13 120.0(4)
C14 C13 N1 118.3(2)
C14 C13 O2 120.9(3)
N1 C13 O2 120.7(3)
C13 C14 C15 110.7(2)
C13 C14 C19 109.4(2)
C13 C14 H14 110.2(3)
C15 C14 C19 111.0(2)
C15 C14 H14 106.9(3)
C19 C14 H14 108.6(3)
C14 C15 C16 110.7(3)
C14 C15 H15 109.1(3)
C14 C15 H16 109.1(3)
C16 C15 H15 110.0(4)
C16 C15 H16 110.6(3)
H15 C15 H16 107.2(4)
C15 C16 C17 111.3(3)
C15 C16 H17 109.7(4)
C15 C16 H18 109.1(4)
C17 C16 H17 110.0(4)
C17 C16 H18 109.6(4)
H17 C16 H18 107.1(5)
C16 C17 C18 111.0(3)
C16 C17 H19 109.0(4)
C16 C17 H20 110.4(4)
C18 C17 H19 109.2(4)
C18 C17 H20 110.7(4)
H19 C17 H20 106.5(5)
C17 C18 C19 111.7(3)
C17 C18 H21 111.0(4)
C17 C18 H22 110.7(4)
C19 C18 H21 107.8(4)
C19 C18 H22 109.3(4)
H21 C18 H22 106.1(5)
C14 C19 C18 111.3(3)
C14 C19 H23 108.5(3)
C14 C19 H24 110.6(3)
C18 C19 H23 109.4(4)
C18 C19 H24 110.1(4)
H23 C19 H24 106.8(4)
C1 N1 C4 112.6(2)
C1 N1 C13 126.6(3)
C4 N1 C13 120.3(2)
C2 N2 C3 123.5(3)
C2 N2 C5 120.0(3)
C3 N2 C5 115.8(2)
H25 O3 H26 108(2)


_exptl_crystal_colour            White
_exptl_crystal_description       
'Layered structure, parting into thin sheets with a rough surface'
_exptl_crystal_recrystallization_method 'Liquid-Assisted Grinding'
_chemical_properties_physical    ', Heat-sensitive,Photo-sensitive'
